# Supplementary material for: Ultrasonographic caval indices do not significantly contribute to predicting fluid responsiveness immediately after coronary artery bypass grafting when compared to passive leg raising
Source: Cardiovasc Ultrasound. 2016 Jun 8;14:23. doi: 10.1186/s12947-016-0065-4 (PMC4897915; doi:10.1186/s12947-016-0065-4)
Supplement: Additional file 1: — IVC_PLR_dataset (XLSX 15 kb) [file 12947_2016_65_MOESM1_ESM.xlsx]

## Sheet: Arkusz1
					ECHO przed zabiegiem																Passive Leg Raising (PLR)				Podanie płynu: 250 ml PWE iv			FR
Lp.	Płeć: M	Płeć: K	Wiek (lata)	BMI	EF-1 (%)	LVH (1-tak)	RVDd (mm)	IT-ślad	IT łagodna	IT umiarkowana	Liczba CABG	AoCC (min.)	CBP (min.)	Bilans (+)	Leki wazoaktywne	HR-baseline	CVP	EF-2	IVC-CI (%)	IVC-DI (%)	HR-PLR	ΔPP_1	%ΔPP_1	∆CO_1	HR-płyn	%ΔPP_2	∆CO_2	tak/nie
1	1	0	71	29.7	50	0	28	1	0	0	2	38	65	2100	1	73	5	40	25	33.3	71	5	9.1	13.5	71	3.6	8.2	0
2	0	1	75	26.8	55	1	32	1	0	0	3	50	104	650	1	65	3	50	20	25	68	6	7.7	39.5	60	-6.4	34.9	1
3	1	0	65	34.6	45	1	29	1	0	0	3	47	90	1150	1	75	7	35	23.1	30	77	-8	-11.1	33.3	80	-41.7	30.3	1
4	1	0	51	29.7	39	1	43	0	0	1	2	38	74	600	1	72	5	30	15	17.6	73	6	8.6	8.8	74	-2.9	2.9	0
5	1	0	58	39.9	30	1	26	1	0	0	3	57	108	200	0	71	3	20	23.8	31.3	71	4	13.8	31.8	70	41.4	50	1
6	1	0	81	26.4	45	1	29	0	1	0	3	36	95	900	1	72	7	30	16.6	20	70	1	1.7	14	80	18.9	40	1
7	1	0	62	25.8	60	0	30	1	0	0	3	45	80	1100	1	103	6	60	30.4	43.8	111	41	68.3	28.2	101	25	15.5	1
8	1	0	78	23.2	60	0	30	1	0	0	3	48	115	800	1	111	4	50	60	150	107	38	126.7	10.2	114	103.3	16.3	1
9	1	0	70	27.6	65	1	30	1	0	0	2	29	75	2450	1	64	3	45	11.8	13.3	63	-6	-6.7	18	62	-11.1	24	1
10	0	1	62	22.9	47	0	29	1	0	0	2	42	68	2440	0	87	5	35	17.6	21.4	86	11	35.5	31.7	84	35.5	29.3	1
11	0	1	77	24.1	30	0	42	0	0	1	3	31	67	150	1	77	7	20	4.3	4.5	73	-2	-3.6	21.1	88	16.4	108	1
12	0	1	75	29.1	70	1	25	1	0	0	2	44	95	2150	1	85	8	40	28.6	40	85	-2	-4.4	25	85	-6.7	50	1
13	1	0	78	26.2	42	1	38	0	1	0	3	53	97	200	1	74	4	35	18.2	22.2	75	4	8.5	21.4	75	2.1	21.4	1
14	1	0	55	19.5	55	0	28	1	0	0	2	26	49	1720	1	60	4	50	4.8	5	54	6	15	4.8	57	-2.5	19	1
15	1	0	63	27.9	35	0	32	1	0	0	3	59	96	600	1	78	8	30	17.6	21.4	85	47	223.8	65.5	85	200	82.8	1
16	1	0	67	30.8	30	0	36	1	0	0	3	57	107	600	1	76	8	15	10	11.1	78	-4	-4.8	105.3	75	34.9	157.9	1
17	0	1	68	37.9	60	1	35	1	0	0	3	55	92	1050	1	80	11	35	42.9	75	77	2	3.3	-3.6	77	3.3	10.7	0
18	1	0	63	18.2	50	1	36	1	0	0	3	37	67	2350	1	85	3	50	30	42.9	85	7	14	41.9	85	16	67.4	1
19	1	0	57	37.2	53	1	35	1	0	0	3	42	83	200	1	86	4	35	16.7	20	85	-5	-18.5	31.8	85	29.6	45.5	1
20	1	0	70	28.7	60	0	32	1	0	0	1	28	47	800	0	80	1	35	31.6	46.2	82	8	53.3	36.7	80	140	50	1
21	1	0	68	31.1	45	0	28	0	0	1	2	54	82	750	1	82	7	40	9.1	10	84	6	8.7	15.8	82	-24.6	8.8	0
22	1	0	60	26.8	30	0	40	0	0	1	3	47	87	2350	1	86	7	20	8.7	9.5	88	4	6.3	11.4	86	3.2	31.4	1
23	1	0	61	33	30	0	35	1	0	0	3	46	84	500	1	81	8	20	37.5	60	80	5	11.4	43.5	84	11.4	60.9	1
24	0	1	78	23.4	35	0	35	1	0	0	2	26	74	950	1	80	7	35	15.9	18.8	82	-1	-1.5	56	80	0	52	1
25	0	1	57	23.1	50	0	30	1	0	0	2	24	47	1700	1	88	5	45	17.6	21.4	86	0	0	35.7	86	-12.5	75	1
26	0	1	80	23.4	60	0	32	1	0	0	2	76	135	2300	1	108	9	60	4.8	5	107	2	2.5	-1.5	107	1.3	4.4	0
27	1	0	63	25.6	50	0	26	0	1	0	2	37	60	1000	1	94	6	60	20	25	90	-3	-6.9	6.8	91	-4.7	12.2	0
28	1	0	75	26.8	30	0	27	0	1	0	2	47	60	1500	1	91	5	40	18.2	22.2	93	7	13.2	26.7	96	33.9	45	1
29	1	0	75	25.7	35	1	35	0	1	0	3	50	92	2500	1	80	1	30	9.5	10.5	79	6	14.6	78.6	77	12.2	71.4	1
30	1	0	74	28.1	55	0	36	1	0	0	3	80	132	1500	1	80	3	40	33.3	50	78	22	57.9	10.3	81	94.7	18.9	1
31	1	0	57	28.3	35	0	35	0	1	0	2	27	57	1600	1	96	5	25	11.8	13.3	95	9	16.1	15.4	92	10.7	2.6	0
32	0	1	60	26.7	65	0	30	1	0	0	3	65	125	1200	1	90	7	50	13.3	15.4	90	5	7.8	5.1	93	6.3	3.4	0
33	1	0	54	25.9	40	0	26	0	1	0	4	63	127	600	1	76	11	25	6.3	6.7	78	4	16	0	78	100	6.25	0
34	1	0	61	34.6	55	1	28	1	0	0	2	41	140	500	0	82	3	50	5.6	5.9	84	1	2.5	-5.1	84	-10	2.6	0
35	0	1	64	28.3	45	0	23	0	1	0	1	26	37	850	0	71	5	40	14.3	16.7	80	2	3.2	-1.7	85	19	9.8	0
